# Supplementary material for: Design of a Near Infrared Fluorescent Ureter Imaging Agent for Prevention of Ureter Damage during Abdominal Surgeries
Source: Molecules. 2021 Jun 19;26(12):3739. doi: 10.3390/molecules26123739 (PMC8234099; doi:10.3390/molecules26123739)
Supplement: Supplementary file 1 [file molecules-26-03739-s001.zip]

Archive with 1 entries (1 files):
- molecules-1259854-supplementary.pdf
